# Supplementary material for: Total versus partial posterior fundoplication in the surgical repair of para-oesophageal hernias: randomized clinical trial
Source: BJS Open. 2022 May 2;6(3):zrac034. doi: 10.1093/bjsopen/zrac034 (PMC9070466; doi:10.1093/bjsopen/zrac034)
Supplement: zrac034_Supplementary_Data [file zrac034_supplementary_data.zip]

Archive with 4 entries (4 files):
- CONSORT_Checklist.doc
- Supplementary_material.docx
- Supplementary_Table_1.docx
- Supplementary_Table_2.docx
